# Supplementary material for: Mitigating the Mistletoe Menace: Biotechnological and Smart Management Approaches
Source: Biology (Basel). 2022 Nov 10;11(11):1645. doi: 10.3390/biology11111645 (PMC9687506; doi:10.3390/biology11111645)
Supplement: Supplementary file 1 [file biology-11-01645-s001.zip]

Archive with 1 entries (1 files):
- biology-1988167-supplementary.pdf
